# Supplementary material for: Beneficial effects of a plant-fish oil, slow carbohydrate diet on cardio-metabolic health exceed the correcting effects of metformin-pioglitazone in diabetic pigs fed a fast-food diet
Source: PLoS One. 2021 Oct 20;16(10):e0257299. doi: 10.1371/journal.pone.0257299 (PMC8528510; doi:10.1371/journal.pone.0257299)
Supplement: S1 Data — (XLS) [file pone.0257299.s001.xls]

## Sheet: diet-medicin
Experiment	cage	treatment	strain	status	cholesterol	HDL	LDL	VLDL	HDLLDLratio	HDLcholratio	TNFα_0	TG_0	fructosamine	Cortisol_0	glucprodbas	RA=RD	glucinfusion	glucprodins	Bweight	Gluc_0	GlucSSclamp	Ins_0	InsSSclamp	NEFA_0	Lactate_0	bOHbut_0	ALAT_0	AST_0	Glut-1_18S	Glut-2_18S	Glut-5_18S	GlucAUC4base	GlucAUC4_0	GlucAUC8base	GlucAUC8_0	InsAUC4base	InsAUC4_0	InsAUC8base	InsAUC8_0	TGAUC4base	TGAUC4_0	TGAUC8base	TGAUC8_0	NEFA_N#	bOHbutyrate_N#	Lactate_N#	Glucose_N#	NEFA_3U#	bOHbutyrate_3U#
diet-medicin	1	low fat	GY/NL	control	2.39	1.02579	1.30446	0.05975	0.0458043	0.025	126.344	0.2395	78.5	116	2.20204	9.82266	11.4355	-1.61284	119	4.13333	4.5	7.10833	60.75	0.285	0.655	25	0.79	0.365	225	233	226	66.75	363.75	84.525	381.525	1.545	37.605	-3.555	32.505	-1.95	10.29	-1.95	10.29	0.2	25	0.66	4.6	0.12	34.17
diet-medicin	3	low fat	GY/NL	control	2.16	0.832248	1.26662	0.061128	0.0482606	0.0283	158.545	0.324	92	75.9	2.06312	5.93776	9.70722	-3.76946	125	4.03333	4.44	1.7	60.5833	0.49	0.67	25	0.645	0.25	227	233	231	94.4625	378.863	98.9062	383.306	21.06	28.08	14.595	21.615	-2.73	12.63	-3.4125	11.9475	0.19	25	0.9	4.3	0.03	25
diet-medicin	5	low fat	GY/NL	control	2.03	0.784595	1.20095	0.044457	0.0370183	0.0219	66.9325	0.214	92.5	68.15	2.48552	13.6943	13.1868	0.507527	113	4.36667	4.16	9.35	60.0833	0.385	0.685	25	0.51	0.62	219	227	241	87.7875	381.188	108.994	402.394	94.875	112.035	63.705	80.865	-1.4625	13.1175	-2.29125	12.2888	0.17	25	0.76	4.6	0.03	25
diet-medicin	7	low fat	GY/NL	control	2.01	0.735861	1.21987	0.05427	0.0444884	0.027	99.273	0.389	81.5	79.2	1.93505	12.9013	12.543	0.3583	105.6	3.3	4.4	2.16667	51.9167	0.78	0.86	25	0.385	0.68	198	210	230	92.9625	353.962	93.4313	354.431	67.3388	70.3988	40.9669	44.0269	-3.9	9.9	-5.07	8.73	0.13	25	0.73	4.4	0.03	25
diet-medicin	20	low fat	GY/NL	control	2.09	0.914793	1.11919	0.056012	0.0500467	0.0268	18.6065	0.2335	50	11	2.30587	20.0651	18.7623	1.30278	112.3	3.56667	4.4	3.18333	59.4167	0.135	0.785	25	1.205	0.395	201	193	211	110.213	389.212	94.4063	373.406	89.82	105.06	52.9875	68.2275	-0.684	7.896	3.948	12.528	0.1	25	0.84	4.9	0.03	25
diet-medicin	23	low fat	GY/NL	control	2.15	1.04727	1.03995	0.06278	0.060368	0.0292	97.3735	0.35	98.5	57.8	2.41963	19.5459	18.761	0.784917	122.1	4.3	4.8	5.15833	67.4167	0.3	0.875	25	1.06	0.93	220	225	229	53.85	338.85	56.925	341.925	44.0588	49.0388	33.2719	38.2519	-0.6825	11.0175	3.94875	15.6487	0.13	25	1.08	4.6	0.04	25
diet-medicin	25	low fat	GY/NL	control	1.65	0.637395	0.96888	0.043725	0.0451294	0.0265	27.5995	0.259	87.5	15.715	2.38563	13.945	12.7373	1.20766	125	4.66667	4.26	5.06667	63.9167	0.2	0.635	25	0.71	0.36	228	218	234	48	352.8	53.925	358.725	4.1025	11.8425	4.33125	12.0712	3.12	16.38	3.0225	16.2825	0.58	70.06	0.78	4.8	0.39	25
diet-medicin	2	fast food	GY/NL	control	6.7	0.84688	3.55368	2.29944	0.647059	0.3432	121.433	0.182	78	45.65	2.87287	7.30172	6.87285	0.428867	132	4.6	4.5	4.775	53	0.39	0.725	25	0.425	0.25	228	204	225	62.1	376.5	64.875	379.275	31.9312	47.7112	18.6581	34.4381	-2.2425	10.7775	-3.07125	9.94875	0.2	25	0.6	5.1	0.1	25
diet-medicin	4	fast food	GY/NL	control	*catheter blocked, no blood	*	*	*	*	*	*	*	*	*	*	*	*	*	*	*	*	*	*	*	*	*	*	*	216	210	223	81.45	420.45	77.475	416.475	16.5225	45.7425	8.05875	37.2788	-2.8275	10.1925	-3.26625	9.75375	0.16	25	1.26	5.2	0.07	25
diet-medicin	6	fast food	GY/NL	control	13.16	1.44365	5.38507	6.33128	1.17571	0.4811	63.204	0.227	91.5	93.5	2.77465	14.2162	13.2491	0.96704	120	5.36667	4.2	6.175	50.5833	0.51	1.12	25	0.775	0.86	210	215	222	34.35	392.55	40.35	398.55	22.35	30.21	29.475	37.335	-1.4625	7.6575	-1.31625	7.80375	0.32	25	0.92	5.2	0.09	25
diet-medicin	22	fast food	GY/NL	control	14.62	1.21492	5.90209	7.50152	1.27099	0.5131	47.1095	0.285	54.5	34.25	2.07793	15.2386	14.3907	0.847858	117.1	4.06667	4.54	7.43333	58.3333	0.455	0.815	25	1.125	0.62	204	210	222	80.5875	442.387	109.594	471.394	44.7675	51.1275	36.7987	43.1587	-2.2425	9.4575	2.97375	14.6738	0.14	25	2.7	4.7	0.07	25
diet-medicin	24	fast food	GY/NL	control	10.15	0.666855	4.69641	4.78674	1.01923	0.4716	176.69	0.285	57.5	42.75	3.37095	9.77721	9.11213	0.665085	113.5	3.46667	3.56	4.11667	49.1667	0.7	0.81	25	0.545	0.78	204	192	197	63.675	425.475	73.5375	435.337	29.7263	43.2263	25.4081	38.9081	-2.145	7.995	-1.17	8.97	0.17	25	1.3	4.7	0.16	25
diet-medicin	26	fast food	GY/NL	control	15.93	1.16608	6.81485	7.94748	1.1662	0.4989	37.1625	0.246	63.5	46.9	3.69824	14.0043	13.095	0.909267	137	5.23333	4.14	9.73333	72.1667	0.415	1.095	25	0.58	0.45	210	207	208	35.25	539.85	33.675	538.275	60.585	67.425	34.485	41.325	0.2925	11.9925	2.19375	13.8938	0.19	25	0.96	4.6	0.1	25
diet-medicin	28	fast food	GY/NL	control	4.92	0.784248	3.37709	0.758664	0.22465	0.1542	81.979	0.2785	73.5	30.45	2.25876	13.4973	12.7463	0.750972	136.3	4.93333	4.18	5.71667	69.3333	0.405	0.925	25	0.585	0.25	206	214	227	67.8375	426.038	65.4188	423.619	47.3137	60.3338	27.7219	40.7419	-0.4875	15.8925	-1.21875	15.1613	0.17	25	1.81	5.2	0.17	25
diet-medicin	8	fast food	GY/NL	diabetic	22.87	1.66951	6.77638	14.4241	2.12859	0.6307	205.95	0.5645	614	126.9	7.06212	3.57452	2.51236	1.06216	98.4	18.7667	5.2	4.20833	40.9167	1.325	0.765	52.335	0.85	0.72	205	215	219	767.25	2147.25	805.125	2185.12	15.6862	21.8062	12.9956	19.1156	4.1925	36.2925	3.45375	35.5538	0.9	81.44	0.89	17.8	0.65	25
diet-medicin	12	fast food	GY/NL	diabetic	14.59	1.08112	7.47008	6.04026	0.808594	0.414	459.542	0.35	473	143.5	6.41378	6.40502	5.23555	1.16946	108.3	19.4333	6.32	3.21667	37.25	0.83	1.45	25	0.25	0.25	206	203	212	745.875	1435.88	777.938	1467.94	9.4275	20.5275	7.05375	18.1537	3.9	23.46	2.1525	21.7125	0.53	125.7	0.68	15.8	0.46	25
diet-medicin	14	fast food	GY/NL	diabetic	3.72	0.602268	2.30826	0.8091	0.350524	0.2175	340.238	0.2205	157.5	118.6	3.2366	14.0359	12.9942	1.04169	114.5	9.3	4.18	3.78333	53.5	0.385	1.415	25	0.495	0.815	214	205	205	120.375	732.375	159.938	771.938	21.7425	38.1225	12.6263	29.0063	-0.39	7.95	-2.1504	6.1896	0.21	25	1.56	8.5	0.19	25
diet-medicin	17	fast food	GY/NL	diabetic	3.74	0.98175	2.44372	0.314534	0.128711	0.0841	195.27	0.272	110	71.7	3.87134	16.1393	14.5417	1.59757	96.7	6.2	4.46	5.06667	43.75	0.515	0.755	25	0.555	0.52	211	213	221	128.738	460.538	128.044	459.844	20.475	28.095	15.4425	23.0625	2.3505	8.3385	2.934	8.922	0.27	25	0.67	5.5	0.1	25
diet-medicin	30	fast food	GY/NL	diabetic	10.12	1.44817	3.91745	4.75438	1.21364	0.4698	48.1435	0.2335	108	30.6	2.7087	15.0844	14.0583	1.0261	113.9	6.46667	4.88	4.96667	52.5833	0.21	1.04	25	0.505	0.725	195	193	201	49.7625	641.962	45.2813	637.481	52.0237	66.9638	37.6744	52.6144	1.4625	10.8225	0.92625	10.2863	0.13	25	0.81	7.2	0.16	25
diet-medicin	31	fast food	GY/NL	diabetic	14.94	1.57318	6.40627	6.96055	1.08652	0.4659	56.312	0.331	357	50.65	4.53345	2.855	1.39892	1.45608	76.2	18.2333	5.96	1.53333	25.8333	0.715	0.42	666.41	0.25	0.36	216	200	215	406.5	1378.5	362.25	1334.25	5.65125	8.35125	3.50813	6.20812	9.2025	27.9825	7.91625	26.6962	0.58	519.46	1.01	15.8	1.14	54.68
diet-medicin	33	fast food	GY/NL	diabetic	17.72	2.79799	6.6326	8.28764	1.24953	0.4677	85.1485	1.275	710.5	60.4	6.29335	3.08788	1.63919	1.44869	76.1	21.3333	5.24	2.81667	34	1.415	1.695	459.65	0.25	0.25	202	214	224	901.5	2533.5	1033.5	2665.5	14.19	17.91	12.165	15.885	38.6775	66.8175	31.5338	59.6737	0.56	211.88	1.38	24.4	1.13	79.67
diet-medicin	35	fast food	GY/NL	diabetic	20.4	2.2542	6.4974	11.6484	1.79278	0.571	151.996	1.405	747.5	106.5	7.7593	3.48847	2.46376	1.02471	98.5	18.9	5.26	1.84167	52.0833	0.895	0.73	287.925	0.25	0.25	212	210	207	791.25	2213.25	703.125	2125.12	13.8788	18.0188	11.5444	15.6844	9.315	36.675	9.27	36.63	0.65	152.08	0.77	20.1	0.47	25
diet-medicin	9	fast food+med	GY/NL	diabetic	8.72	0.717656	5.40204	2.6003	0.481356	0.2982	184.127	0.246	459.5	34.95	5.53837	7.87293	6.31356	1.55937	103.1	16.6667	4.32	2.69167	31.675	0.54	0.865	38.985	0.75	0.25	217	213	218	318.75	1362.75	162.375	1206.38	13.3125	25.8525	7.14375	19.6837	-2.838	12.042	-6.02775	8.85225	0.38	25	2.2	18	0.09	25
diet-medicin	11	fast food+med	GY/NL	diabetic	12.17	1.09287	6.1495	4.92763	0.801306	0.4049	154.185	0.1885	521.5	64.6	4.33803	8.79823	7.92733	0.870907	115.3	15.0333	4.9	3.45833	27.375	0.22	1	25	0.385	0.815	209	198	215	-159.75	818.25	-206.625	771.375	11.1037	16.8038	8.70187	14.4019	0.39	22.29	-1.4625	20.4375	0.4	25	0.51	11.9	0.16	25
diet-medicin	15	fast food+med	GY/NL	diabetic	7.94	1.33551	5.12289	1.4816	0.289213	0.1866	366.43	0.2525	177	107	3.90087	13.7849	11.7802	2.00475	126.3	8.33333	4.36	5.975	49.4167	0.275	1.575	25	0.415	0.44	209	210	209	76.5375	567.938	124.819	616.219	27.2025	37.2825	27.5587	37.6388	2.93625	5.79825	2.93722	5.79922	0.09	25	1.03	8.2	0.1	25
diet-medicin	18	fast food+med	GY/NL	diabetic	3.58	0.876026	2.32772	0.376258	0.161643	0.1051	142.61	0.3045	154	126	2.84326	12.9583	11.9966	0.961719	112.3	7.66667	4.42	4.75833	46	0.815	0.64	25	0.535	0.41	242	262	229	81.1875	632.587	76.8937	628.294	5.60625	14.0663	8.29312	16.7531	1.56	9.9	1.17	9.51	0.27	25	1.57	8.8	0.19	25
diet-medicin	29	fast food+med	GY/NL	diabetic	10.23	1.59179	4.04801	4.5902	1.13394	0.4487	46.5905	0.311	356	27.2	3.81831	9.41678	8.54296	0.873821	120	14.0667	4.68	4.5	51.9167	0.36	0.955	25	0.36	0.25	202	200	209	240	1440	301.5	1501.5	29.1262	36.7463	23.6081	31.2281	1.4625	14.7225	1.90125	15.1613	0.31	25	0.96	19	0.16	25
diet-medicin	32	fast food+med	GY/NL	diabetic	6.98	0.911588	4.14193	1.92648	0.465116	0.276	64.223	0.3635	95.5	48.6	2.23831	12.9774	11.6928	1.28459	122.2	6.06667	4.4	3.925	59.4167	0.44	0.625	25	0.475	0.58	205	198	209	4.4625	443.062	12.5062	451.106	12.9038	21.3637	7.68187	16.1419	0.291	6.531	0.828	7.068	0.12	25	0.84	6.3	0.25	25
diet-medicin	37	fast food+med	GY/NL	diabetic	20.45	1.91003	7.59308	10.9469	1.44169	0.5353	76.178	1.44	775.5	26.85	5.23691	5.58742	4.35487	1.23255	77.6	17	4.26	1.80833	87.6667	0.85	0.54	393.865	0.375	0.25	210	212	221	1033.5	2641.5	1144.5	2752.5	11.9437	14.4637	10.0669	12.5869	0.6	88.8	8.7	96.9	0.72	157.2	0.75	21.1	0.59	25
diet-medicin	38	fast food+med	GY/NL	diabetic	25.28	1.76454	9.9401	13.5754	1.36572	0.537	55.5185	1.985	678.5	25.35	6.44564	4.46071	3.28269	1.17802	76	21.3	4.72	2.55833	90.5833	1.065	0.87	116.955	0.595	0.62	243	223	245	614.625	2546.62	566.062	2498.06	10.1137	15.2737	7.07437	12.2344	6.975	104.775	29.0625	126.862	0.6	152.26	0.71	22.8	0.8	25
diet-medicin	10	plant-fish oil, slow carb	GY/NL	diabetic	1.23	0.479331	0.730866	0.019803	0.0270953	0.0161	203.395	0.337	502.5	95.15	9.83943	2.88047	1.87293	1.00754	88.4	24.4667	4.9	2.36667	30.3333	1.285	0.7	435.52	0.58	0.25	203	194	219	41.25	1295.25	-87.375	1166.62	3.1125	7.9125	2.86875	7.66875	-1.77	16.23	-2.55	15.45	0.38	168.19	0.58	22	0.88	278.53
diet-medicin	13	plant-fish oil, slow carb	GY/NL	diabetic	2.49	0.699939	1.6561	0.133962	0.0808901	0.0538	136.615	0.4085	541	92.55	4.3614	6.79003	6.09689	0.693146	111.6	15.2667	4.54	2.45833	40.4167	0.48	0.845	38.13	0.25	0.595	219	247	245	416.25	1556.25	260.625	1400.62	12.255	16.335	8.3625	12.4425	-3.318	12.822	-6.243	9.897	0.24	25	0.7	19.6	0.21	61.51
diet-medicin	16	plant-fish oil, slow carb	GY/NL	diabetic	*catheter blocked, no blood	*	*	*	*	*	*	*	*	*	*	*	*	*	*	*	*	*	*	*	*	*	*	*	209	200	222	*	*	*	*	*	*	*	*	*	*	*	*	*	*	*	*	*	*
diet-medicin	19	plant-fish oil, slow carb	GY/NL	diabetic	0.78	0.306384	0.449748	0.023868	0.0530697	0.0306	132.956	0.195	113	15.535	4.2261	16.7092	15.6243	1.08489	103.5	7.26667	4.32	2.63333	39.5833	0.145	1.325	25	0.595	0.53	213	214	215	125.4	465.6	171.9	512.1	28.02	33	20.9475	25.9275	3.86625	6.72825	4.88887	7.75087	0.15	25	0.91	5.6	0.09	25
diet-medicin	21	plant-fish oil, slow carb	GY/NL	diabetic	2.21	1.02478	1.0482	0.13702	0.130719	0.062	113.367	0.7065	594	74.25	5.29448	8.33839	7.48695	0.851437	103.3	17.5667	4.96	2.425	43.1667	0.56	0.875	70.915	0.48	0.25	218	192	221	327	1305	257.25	1235.25	18.0525	24.7125	11.5913	18.2512	7.215	22.815	3.9	19.5	0.1	25	1.24	19.1	0.19	25
diet-medicin	34	plant-fish oil, slow carb	GY/NL	diabetic	1.52	0.820192	0.667128	0.032528	0.0487583	0.0214	34.534	0.156	121	23.75	2.97326	16.3659	15.1513	1.21462	122	6.3	5.14	2.36667	63	0.11	0.995	25	0.485	0.405	216	212	228	-2.9625	484.837	-4.33125	483.469	5.7225	17.9025	6.29625	18.4763	-1.7565	6.8235	-0.78075	7.79925	0.25	25	0.81	7.8	0.13	25
diet-medicin	36	plant-fish oil, slow carb	GY/NL	diabetic	1.82	0.843206	0.913822	0.062972	0.0689106	0.0346	21.648	0.259	158.5	26.65	2.91663	16.8049	16.13	0.674843	115.3	7.5	4.52	2.35	45.5	0.31	0.74	25	0.46	0.25	211	216	227	195.9	708.3	129.9	642.3	24.0375	30.5775	20.5087	27.0487	-0.0975	13.9425	2.77875	16.8188	0.14	25	0.7	8	0.08	25
[truncated: 18 more columns]
